# Supplementary material for: Transcriptional Responses and GCMS Analysis for the Biosynthesis of Pyrethrins and Volatile Terpenes in Tanacetum coccineum
Source: Int J Mol Sci. 2021 Nov 30;22(23):13005. doi: 10.3390/ijms222313005 (PMC8657971; doi:10.3390/ijms222313005)
Supplement: Supplementary file 1 [file ijms-22-13005-s001.zip]

Archive with 1 entries (1 files):
- ijms-1400178-supplementary-done.pdf
